# Supplementary material for: Dopamine receptor genetic polymorphisms and body composition in undernourished pastoralists: An exploration of nutrition indices among nomadic and recently settled Ariaal men of northern Kenya
Source: BMC Evol Biol. 2008 Jun 10;8:173. doi: 10.1186/1471-2148-8-173 (PMC2440754; doi:10.1186/1471-2148-8-173)
Supplement: Additional file 1 — Dataset. Entire dataset used for analysis in this manuscript and some additional variables [file 1471-2148-8-173-S1.xls]

## Sheet: Dataset
id#	DRD4allele1	DRD4allele2	DRD4SvL	DRD4posneg7	DRD4homo4	DRD4.genotype	DRD4.4	DRD4.5	DRD4.6	DRD4.7	DRD4.8	DRD4.9	DRD4.10	DRD2allele1	DRD2allele2	DRD2A1pos	DRD2.A1	DRD2.A2	AR	ARsplit	residenc	age	age_set	avg_age_set	rankAgeSets	agegrp	ageover39	ageover59	tam	tpm	bmi	height	mpba	bodyfat	educatio	sum3	d	occupati	weight	ffm	muac	waist	hip	triceps	subscp	midax	periumb	supiiac
q	4	7	1	1	1	47	1	0	0	1	0	0	0	1	2	1	1	1	20	0	1	40	Lkiroro	44.89	3	40	1	0	70	206	16.0672	179.9	31.8206	9.37054	0	13.66	1.0791	1	52	47.1273	21.2	68.7	80.1	3.83	6	4.17	4.17	3.83
S68	4	4	0	0	0	44	2	0	0	0	0	0	0	1	2	1	1	1	26	1	1	41	Lkiroro	44.89	3	40	1	0	284	263	17.4131	176.1	37.6711	7.64346	0	11.5	1.08445	1	54	49.8725	22.7	67.7	85.2	3	5	4	6	3.5
S28	4	4	0	0	0	44	2	0	0	0	0	0	0	2	2	0	0	2	20	0	1	51	Lkchile	59.82	4	50	1	0	244	250	22.9819	177	43.4728	27.9868	6	48.84	1.03559	1	72	51.8495	27.3	96	100.1	12.5	18.67	17.5	11.67	17.67
N54	#NULL!	#NULL!	#NULL!	#NULL!	#NULL!	#NULL!	#NULL!	#NULL!	#NULL!	#NULL!	#NULL!	#NULL!	#NULL!	#NULL!	#NULL!	#NULL!	#NULL!	#NULL!	#NULL!	#NULL!	2	63	Lkichile	59.82	4	60	1	1	100	244	19.8649	167.9	40.7154	27.6046	0	47.67	1.03642	2	56	40.5414	26.6	76	92.3	12.67	22	7.67	14.33	13
S20	7	7	1	1	1	77	0	0	0	2	0	0	0	2	2	0	0	2	23	1	1	30	Lmowoli	30.21	2	30	0	0	145	234	16.8525	167	35.8992	6.85615	8	15.83	1.07405	1	47	43.7776	22.6	66	83.4	4.33	7.17	4.5	5.5	4.33
S99100	4	4	0	0	0	44	2	0	0	0	0	0	0	2	2	0	0	2	25	1	1	61	Lkichile	59.82	4	60	1	1	123	212	17.7365	167.9	34.7631	18.0505	3	25.67	1.05758	1	50	40.9747	23.1	73.5	90.7	7	10.67	8.67	13.33	8
S31	4	4	0	0	0	44	2	0	0	0	0	0	0	2	2	0	0	2	20	0	1	53	Lkchile	59.82	4	50	1	0	391	206	24.4113	185.5	49.912	24.1945	0	38.33	1.04388	3	84	63.6766	28.5	96.2	102.1	11	16.33	10	4.33	11
N17	4	4	0	0	0	44	2	0	0	0	0	0	0	1	2	1	1	1	22	1	2	64	Lkimunike	71.49	5	60	1	1	87	206	15.4924	166.6	31.606	11.0073	0	16	1.07374	2	43	38.2669	21.5	65.4	84.6	5	7	5.33	5.83	4
S99102	4	4	0	0	0	44	2	0	0	0	0	0	0	2	2	0	0	2	21	1	1	21	Lmowoli	30.21	2	20	0	0	227	204	21.5655	166.8	42.5185	11.5524	8	23.33	1.0731	1	60	53.0686	25	72.2	87.1	6	12.33	8.83	7	5
N48	4	4	0	0	0	44	2	0	0	0	0	0	0	2	2	0	0	2	21	1	2	62	Lkimunike	71.49	5	60	1	1	97	202	14.9598	171.5	31.0192	9.90546	0	14.84	1.07631	2	44	39.6416	21	70	81.9	4	6.17	5	5.17	4.67
S14	4	7	1	1	1	47	1	0	0	1	0	0	0	1	2	1	1	1	23	1	1	25	Lmowoli	30.21	2	20	0	0	281	200	16.007	163.9	32.0025	5.00341	12	12.99	1.08879	1	43	40.8485	21.1	64.8	81	3.33	5.33	4	4	4.33
S55	4	4	0	0	0	44	2	0	0	0	0	0	0	2	2	0	0	2	21	1	1	52	Lkiroro	44.89	3	50	1	0	193	196	17.1494	167.3	31.3459	9.40546	0	14.34	1.07748	1	48	43.4854	21	71	83.9	3.67	5.67	3.67	3.83	5
S06	4	4	0	0	0	44	2	0	0	0	0	0	0	1	2	1	1	1	23	1	1	60	Lkchile	59.82	4	60	1	1	82	195	19.8405	173.9	48.1033	10.8506	0	15.83	1.0741	1	60	53.4897	26	73.5	90.1	4.5	8.33	4.5	7.17	3
S08	7	10	1	1	1	710	0	0	0	1	0	0	1	2	2	0	0	2	25	1	1	75	Lkimunike	71.49	5	60	1	1	127	194	14.9663	173.4	28.2242	12.4688	0	17.67	1.07034	2	45	39.389	20.3	65.3	86.7	4.67	7.5	6	7.17	5.5
S69	4	6	0	0	1	46	1	0	1	0	0	0	0	1	2	1	1	1	#NULL!	#NULL!	1	69	Lkichile	59.82	4	60	1	1	126	186	17.8426	167.4	35.9256	14.1782	0	19.83	1.0664	1	50	42.9109	23.5	71	84.8	7.17	7.83	5.33	7.17	4.83
S15	4	7	1	1	1	47	1	0	0	1	0	0	0	2	2	0	0	2	19	0	1	35	Lmowoli	30.21	2	30	0	0	157	185	16.7062	173	40.9937	6.12006	7	14.83	1.07559	1	50	46.94	23.9	73.3	89.7	3.83	6	6.17	6	5
N99105	4	4	0	0	0	44	2	0	0	0	0	0	0	1	2	1	1	1	19	0	2	25	Lmowoli	30.21	2	20	0	0	107	183	19.3208	154.3	40.0965	6.72036	0	15.17	1.08463	2	46	42.9086	23.6	69.8	75.2	3.67	8	4.67	4.33	3.5
N41	4	7	1	1	1	47	1	0	0	1	0	0	0	1	2	1	1	1	24	1	2	72	Lkimunike	71.49	5	60	1	1	113	182	16.0965	178	30.7058	8.87834	0	13.83	1.07872	2	51	46.472	20.9	71	85	4	5.83	4.17	5.33	4
S33	4	7	1	1	1	47	1	0	0	1	0	0	0	1	2	1	1	1	24	1	1	32	Lkiroro	44.89	3	30	0	0	223	178	24.6057	176.9	57.8782	16.8128	3	37.5	1.05367	1	77	64.0542	29.9	91.5	102.8	9.33	15	10.67	14.33	13.17
N36	#NULL!	#NULL!	#NULL!	#NULL!	#NULL!	#NULL!	#NULL!	#NULL!	#NULL!	#NULL!	#NULL!	#NULL!	#NULL!	#NULL!	#NULL!	#NULL!	#NULL!	#NULL!	#NULL!	#NULL!	2	40	Lkiroro	44.89	3	40	1	0	95	175	20.9333	169.3	46.3172	13.821	0	21.16	1.06549	2	60	51.7074	25.8	74.7	84	5.33	10.33	5.17	6	5.5
S39	4	7	1	1	1	47	1	0	0	1	0	0	0	2	2	0	0	2	24	1	1	28	Lmowoli	30.21	2	20	0	0	86	168	14.7613	174.6	27.2258	4.27659	8	12.16	1.09056	1	45	43.0755	19.7	61.8	84.2	3.83	5	4.17	4.67	3.33
S59	#NULL!	#NULL!	#NULL!	#NULL!	#NULL!	#NULL!	#NULL!	#NULL!	#NULL!	#NULL!	#NULL!	#NULL!	#NULL!	#NULL!	#NULL!	#NULL!	#NULL!	#NULL!	#NULL!	#NULL!	1	33	Lmowoli	30.21	2	30	0	0	119	166	17.077	174.5	36.9331	6.50117	0	15.34	1.07479	1	52	48.6194	22.8	68.2	81	4	7.17	4.67	5.17	4.17
N12	#NULL!	#NULL!	#NULL!	#NULL!	#NULL!	#NULL!	#NULL!	#NULL!	#NULL!	#NULL!	#NULL!	#NULL!	#NULL!	#NULL!	#NULL!	#NULL!	#NULL!	#NULL!	#NULL!	#NULL!	2	33	Lmowoli	30.21	2	30	0	0	107	166	21.2493	181.5	47.7145	10.6054	0	22	1.06627	2	70	62.5762	27	80.8	94.3	8	9	5.83	6.93	5
S02	4	7	1	1	1	47	1	0	0	1	0	0	0	2	2	0	0	2	26	1	1	27	Lmowoli	30.21	2	20	0	0	80	163	17.6309	165	34.572	7.43063	0	16.17	1.08292	2	48	44.4333	22.1	66	80.2	4	8.67	6	5	3.5
N75	4	4	0	0	0	44	2	0	0	0	0	0	0	2	2	0	0	2	26	1	2	38	Lmowoli	30.21	2	30	0	0	158	159	17.6349	178.2	37.622	6.24846	0	15	1.07532	2	56	52.5009	23	68.9	78.4	4	7	5.5	4.83	4
S48	5	5	0	0	1	55	0	2	0	0	0	0	0	1	2	1	1	1	26	1	1	30	Lmowoli	30.21	2	30	0	0	151	158	18.9132	167.4	39.3592	8.72208	8	18.66	1.07016	1	53	48.3773	23.6	72.7	85.5	4.33	9	4.83	5.67	5.33
N02	#NULL!	#NULL!	#NULL!	#NULL!	#NULL!	#NULL!	#NULL!	#NULL!	#NULL!	#NULL!	#NULL!	#NULL!	#NULL!	#NULL!	#NULL!	#NULL!	#NULL!	#NULL!	#NULL!	#NULL!	2	46	Lkiroro	44.89	3	40	1	0	105	158	17.2111	167	39.6767	10.315	0	15	1.07619	2	48	43.0488	23.9	69.3	82.1	5	6.5	5	5.33	3.5
N07	#NULL!	#NULL!	#NULL!	#NULL!	#NULL!	#NULL!	#NULL!	#NULL!	#NULL!	#NULL!	#NULL!	#NULL!	#NULL!	#NULL!	#NULL!	#NULL!	#NULL!	#NULL!	#NULL!	#NULL!	2	24	Lmetili	22	1	20	0	0	#NULL!	158	20.4313	174.2	39.7286	10.5378	0	21.33	1.0755	2	62	55.4665	24.7	73.7	91.8	7.5	7.5	6.67	5.5	6.33
S01	#NULL!	#NULL!	#NULL!	#NULL!	#NULL!	#NULL!	#NULL!	#NULL!	#NULL!	#NULL!	#NULL!	#NULL!	#NULL!	#NULL!	#NULL!	#NULL!	#NULL!	#NULL!	#NULL!	#NULL!	1	20	Lmowoli	30.21	2	20	0	0	142	157	17.5479	168.8	34.8923	8.20396	12	17.33	1.08107	1	50	45.898	22.3	67.7	83.1	4.33	7.83	6	5.5	5.17
S78	7	7	1	1	1	77	0	0	0	2	0	0	0	1	2	1	1	1	30	1	1	60	Lkichile	59.82	4	60	1	1	186	154	15.7852	181.5	39.9434	8.88885	0	13.84	1.07869	1	52	47.3778	23.4	75.7	87	3.17	7	5	5.17	3.67
S52	#NULL!	#NULL!	#NULL!	#NULL!	#NULL!	#NULL!	#NULL!	#NULL!	#NULL!	#NULL!	#NULL!	#NULL!	#NULL!	#NULL!	#NULL!	#NULL!	#NULL!	#NULL!	#NULL!	#NULL!	1	55	Lkichile	59.82	4	50	1	0	75	154	18.1474	172.5	44.9841	11.1624	0	16.17	1.07337	1	54	47.9723	25.4	73	91.5	5.17	6.17	5.83	5	4.83
S23	4	4	0	0	0	44	2	0	0	0	0	0	0	2	2	0	0	2	19	0	1	74	Lkumunike	71.49	5	60	1	1	112	150	17.0132	176.5	33.596	9.05604	0	14	1.0783	1	53	48.2003	21.7	70.8	85.2	3.67	6.33	4.17	5.17	4
S65	4	4	0	0	0	44	2	0	0	0	0	0	0	1	2	1	1	1	24	1	1	21	Lmowoli	30.21	2	20	0	0	248	149	20.2834	169.1	41.215	11.3068	12	22.83	1.07368	1	58	51.4421	24.8	70.8	89	6.5	10	6.67	7.67	6.33
N96	#NULL!	#NULL!	#NULL!	#NULL!	#NULL!	#NULL!	#NULL!	#NULL!	#NULL!	#NULL!	#NULL!	#NULL!	#NULL!	#NULL!	#NULL!	#NULL!	#NULL!	#NULL!	#NULL!	#NULL!	2	55	Lkchile	59.82	4	50	1	0	53	146	16.999	174.9	38.6803	7.80096	0	12.84	1.08126	2	52	47.9435	23.2	67.2	90.6	3.67	6	4	5.5	3.17
S73	4	4	0	0	0	44	2	0	0	0	0	0	0	2	2	0	0	2	18	0	1	35	Lkiroro	44.89	3	30	0	0	141	145	16.4153	171	35.0355	7.08939	8	16.16	1.07356	1	48	44.5971	22.5	69.1	81.6	4.83	7.33	5.5	6	4
N08	4	4	0	0	0	44	2	0	0	0	0	0	0	2	2	0	0	2	30	1	2	30	Lmowoli	30.21	2	30	0	0	87	139	16.302	178.6	35.562	6.12006	0	14.83	1.07559	2	52	48.8176	22.5	63.4	91.3	4.33	6.67	5.33	4.33	3.83
S18	4	7	1	1	1	47	1	0	0	1	0	0	0	2	2	0	0	2	20	0	1	38	Lkiroro	44.89	3	30	0	0	167	138	20.5364	183.3	46.4419	9.88482	4	20.66	1.06776	3	69	62.1795	26.2	85.8	93.7	6.5	7.83	8	9.33	6.33
S10	4	4	0	0	0	44	2	0	0	0	0	0	0	1	2	1	1	1	25	1	1	44	Lkiroro	44.89	3	40	1	0	199	135	17.1157	169.2	37.6348	8.8723	6	13	1.08064	1	49	44.6526	22.9	72.1	83.5	3.67	6	4.17	4.5	3.33
S34	4	7	1	1	1	47	1	0	0	1	0	0	0	1	2	1	1	1	23	1	1	64	Lkichile	59.82	4	60	1	1	114	133	16.4671	172.5	33.1643	5.13748	0	10.67	1.08758	1	49	46.4826	21.2	69	87.3	2.5	5.17	3.5	3.67	3
N34	4	4	0	0	0	44	2	0	0	0	0	0	0	2	2	0	0	2	21	1	2	23	Lmetili	22	1	20	0	0	125	132	20.0559	165.6	39.9823	9.03824	0	18.67	1.07907	2	55	50.029	24.3	71.2	92.2	6	7.5	5	6.17	5.17
S66	4	4	0	0	0	44	2	0	0	0	0	0	0	1	1	1	2	0	24	1	1	31	Lmowoli	30.21	2	30	0	0	106	128	17.7746	174.3	36.9331	5.59999	11	14.16	1.07668	1	54	50.976	22.8	70.2	88.3	4	6.33	4.83	5.5	3.83
N58	4	4	0	0	0	44	2	0	0	0	0	0	0	1	2	1	1	1	26	1	2	68	Lkichile	59.82	4	60	1	1	96	125	19.5258	166.3	48.594	13.2753	0	18.66	1.06848	2	54	46.8314	26.7	74.1	87.3	6.33	7.83	5.5	6.33	4.5
N01	4	7	1	1	1	47	1	0	0	1	0	0	0	1	1	1	2	0	20	0	2	61	Lkichile	59.82	4	60	1	1	73	125	18.5911	172	41.4735	11.8986	0	17	1.07166	2	55	48.4557	24.4	75.7	86.2	5	7.67	6.33	4.83	4.33
N99104	4	4	0	0	0	44	2	0	0	0	0	0	0	2	2	0	0	2	26	1	2	24	Lmowoli	30.21	2	20	0	0	39	125	18.9573	173.4	39.8667	9.33501	0	19.17	1.07836	2	57	51.679	23.9	71.1	80.1	4.83	8.67	6.33	5.67	5.67
N04	4	7	1	1	1	47	1	0	0	1	0	0	0	2	2	0	0	2	19	0	2	31	Lmowoli	30.21	2	30	0	0	173	124	22.3346	173.2	43.0984	8.62401	0	18.5	1.07037	2	67	61.2219	25	77.9	92.4	5.5	8.33	6	4.33	4.67
S91	4	7	1	1	1	47	1	0	0	1	0	0	0	1	2	1	1	1	23	1	1	56	Lkiroro	44.89	3	50	1	0	198	123	15.435	174.5	35.6097	7.21519	0	12.33	1.08264	1	47	43.6089	22.2	64.6	83.2	3.33	5.67	5	4.33	3.33
N44	4	5	0	0	1	45	1	1	0	0	0	0	0	2	2	0	0	2	24	1	2	42	Lmowoli	30.21	2	40	1	0	50	121	17.8427	162.3	38.4674	10.9686	0	16	1.07419	2	47	41.8448	23.4	69.4	78	4.5	6.67	5	7.33	4.83
N27	4	4	0	0	0	44	2	0	0	0	0	0	0	2	2	0	0	2	28	1	2	41	Lkiroro	44.89	3	40	1	0	73	120	18.7381	181.9	46.456	13.5806	0	20.67	1.06622	2	62	53.58	26.1	78.3	89.7	6.17	10	5.33	6.67	4.5
N99100	#NULL!	#NULL!	#NULL!	#NULL!	#NULL!	#NULL!	#NULL!	#NULL!	#NULL!	#NULL!	#NULL!	#NULL!	#NULL!	#NULL!	#NULL!	#NULL!	#NULL!	#NULL!	#NULL!	#NULL!	2	22	Lmowoli	30.21	2	20	0	0	29	120	18.1095	161.1	27.9469	11.0559	0	22.33	1.07427	2	47	41.8037	21.2	63.8	82.8	7.83	7.67	5	5	6.83
S61	4	4	0	0	0	44	2	0	0	0	0	0	0	1	1	1	2	0	23	1	1	24	Lmowoli	30.21	2	20	0	0	345	117	17.5485	181.8	35.4668	9.03824	12	18.67	1.07907	1	58	52.7578	23.1	67.3	91.3	6.33	7.17	6.33	7.33	5.17
S93	4	10	1	0	1	410	1	0	0	0	0	0	1	2	2	0	0	2	21	1	1	65	Lkimunike	71.49	5	60	1	1	71	117	22.4455	166.2	38.9593	24.1255	0	38.16	1.04403	4	62	47.0422	26	84.3	98	12.33	15.33	9.33	9	10.5
S35	4	4	0	0	0	44	2	0	0	0	0	0	0	2	2	0	0	2	18	0	1	56	Lkichile	59.82	4	50	1	0	146	116	19.0904	175.8	44.8615	10.3804	0	15.33	1.0752	1	59	52.8756	25	72.7	86.9	4	7.5	5	5.67	3.83
N59	#NULL!	#NULL!	#NULL!	#NULL!	#NULL!	#NULL!	#NULL!	#NULL!	#NULL!	#NULL!	#NULL!	#NULL!	#NULL!	#NULL!	#NULL!	#NULL!	#NULL!	#NULL!	#NULL!	#NULL!	2	71	Lkichile	59.82	4	60	1	1	92	116	16.0156	160	31.6509	7.98024	0	13	1.08083	2	41	37.7281	21.2	65.6	82.4	4	6	4.33	5	3
N38	#NULL!	#NULL!	#NULL!	#NULL!	#NULL!	#NULL!	#NULL!	#NULL!	#NULL!	#NULL!	#NULL!	#NULL!	#NULL!	#NULL!	#NULL!	#NULL!	#NULL!	#NULL!	#NULL!	#NULL!	2	71	Lkimunike	71.49	5	60	1	1	79	115	14.636	169.4	35.1073	5.79346	0	11.17	1.08602	2	42	39.5667	22	68.4	86.8	3.17	5.33	3	3.67	2.67
S16	4	4	0	0	0	44	2	0	0	0	0	0	0	2	2	0	0	2	26	1	1	28	Lmowoli	30.21	2	20	0	0	170	114	19.1084	177.2	49.0585	9.62451	3	19.67	1.07767	1	60	54.2253	26.4	74.5	91.2	5	8.5	6.5	7.83	6.17
S44	#NULL!	#NULL!	#NULL!	#NULL!	#NULL!	#NULL!	#NULL!	#NULL!	#NULL!	#NULL!	#NULL!	#NULL!	#NULL!	#NULL!	#NULL!	#NULL!	#NULL!	#NULL!	#NULL!	#NULL!	1	29	Lmowoli	30.21	2	20	0	0	136	114	18.1298	164.4	34.9517	3.17741	0	11	1.09325	1	49	47.4431	21.9	67.9	83.2	3	5	3.33	3.5	3
S04	4	4	0	0	0	44	2	0	0	0	0	0	0	1	2	1	1	1	26	1	1	84	Lkimunike	71.49	5	60	1	1	100	114	21.4761	183.1	50.0249	18.6293	0	26.67	1.05627	3	72	58.5869	27.9	94.2	103.8	9	9	7.17	15	8.67
S47	4	4	0	0	0	44	2	0	0	0	0	0	0	1	2	1	1	1	23	1	1	55	Lkiroro	44.89	3	50	1	0	61	114	17.7988	162.5	30.438	8.70921	0	13.67	1.07912	1	47	42.9067	20.5	72.7	85.7	3	5.67	3.67	6.33	5
N99101	#NULL!	#NULL!	#NULL!	#NULL!	#NULL!	#NULL!	#NULL!	#NULL!	#NULL!	#NULL!	#NULL!	#NULL!	#NULL!	#NULL!	#NULL!	#NULL!	#NULL!	#NULL!	#NULL!	#NULL!	2	53	Lkchile	59.82	4	50	1	0	144	112	16.2232	160.9	36.384	11.89	0	16.99	1.07168	2	42	37.0062	22.9	70	80.3	4.83	7.83	5	6.83	4.33
S54	4	7	1	1	1	47	1	0	0	1	0	0	0	2	2	0	0	2	20	0	1	27	Lmowoli	30.21	2	20	0	0	49	112	18.6182	176.5	37.5241	10.2755	0	20.84	1.07612	2	58	52.0402	23.6	72	86.1	6	9.67	7.17	5.33	5.17
S21	4	7	1	1	1	47	1	0	0	1	0	0	0	1	2	1	1	1	21	1	1	65	Lkchile	59.82	4	60	1	1	137	111	15.8317	172.3	33.6303	4.43801	0	10.16	1.08926	1	47	44.9141	21.5	63.8	85.6	3	3.83	4.17	4.5	3.33
S29	4	7	1	1	1	47	1	0	0	1	0	0	0	1	2	1	1	1	24	1	1	47	Lkchile	59.82	4	40	1	0	133	111	23.2814	164.5	46.3189	18.6368	5	33.66	1.05106	3	63	51.2588	26.9	83.6	96.7	8.83	13.83	8	9.33	11
N85	4	6	0	0	1	46	1	0	1	0	0	0	0	2	2	0	0	2	19	0	2	58	Lkiroro	44.89	3	50	1	0	114	111	20.0529	164.1	40.3906	14.7891	0	20.66	1.065	2	54	46.0139	24.1	74.3	87.5	5	10.83	4.83	6.83	4.83
N62	4	7	1	1	1	47	1	0	0	1	0	0	0	1	2	1	1	1	22	1	2	34	Lmowoli	30.21	2	30	0	0	91	110	19.9744	179	49.1145	7.77609	0	17.17	1.07213	2	64	59.0233	26.1	74.5	87.7	4	6.67	5.5	7.17	6.5
N97	4	4	0	0	0	44	2	0	0	0	0	0	0	2	2	0	0	2	23	1	2	66	Lkchile	59.82	4	60	1	1	#NULL!	110	17.1238	163.9	31.7873	9.90546	0	14.84	1.07631	2	46	41.4435	21.4	68.1	82.6	4.5	7.17	5	6	3.17
S22	4	7	1	1	1	47	1	0	0	1	0	0	0	2	2	0	0	2	20	0	1	56	Lkchile	59.82	4	50	1	0	93	108	19.1571	179.9	41.7726	12.182	2	17.33	1.07101	1	62	54.4471	24.9	76.7	93.7	6.33	7	4.83	7.87	4
N30	4	4	0	0	0	44	2	0	0	0	0	0	0	2	2	0	0	2	19	0	2	58		#NULL!	#NULL!	50	1	0	45	108	17.782	166	34.1943	13.2832	0	18.67	1.06846	2	49	42.4912	22.3	77.8	82.5	5	9	7	10	4.67
S83	#NULL!	#NULL!	#NULL!	#NULL!	#NULL!	#NULL!	#NULL!	#NULL!	#NULL!	#NULL!	#NULL!	#NULL!	#NULL!	#NULL!	#NULL!	#NULL!	#NULL!	#NULL!	#NULL!	#NULL!	1	72	Lkimunike	71.49	5	60	1	1	147	106	24.1017	169.2	48.2731	25.4314	0	41.5	1.04116	1	69	51.4523	27.3	94.9	95.8	8.5	20.33	12.33	11.67	12.67
S74	4	4	0	0	0	44	2	0	0	0	0	0	0	2	2	0	0	2	19	0	1	41	Lkiroro	44.89	3	40	1	0	143	105	15.5955	173.6	30.7501	7.50345	0	11.34	1.08489	1	47	43.4734	20.6	61.4	84	3	5.17	4.33	4.17	3.17
S19	4	4	0	0	0	44	2	0	0	0	0	0	0	2	2	0	0	2	21	1	1	44	Lkiroro	44.89	3	40	1	0	98	105	18.1041	171.1	34.0874	10.1997	0	14.83	1.07655	1	53	47.5941	21.9	68.6	86.2	3.83	7.67	4.83	6.17	3.33
N39	4	4	0	0	0	44	2	0	0	0	0	0	0	2	2	0	0	2	23	1	2	62	Lkichile	59.82	4	60	1	1	41	102	17.4581	179.1	34.0184	12.4688	0	17.67	1.07034	2	56	49.0175	22.3	74.8	90.1	5.17	8.33	5.67	5.17	4.17
N23	7	7	1	1	1	77	0	0	0	2	0	0	0	2	2	0	0	2	18	0	2	23	Lmowoli	30.21	2	20	0	0	30	102	17.9297	170.3	37.4375	7.65587	0	16.5	1.08238	2	52	48.019	23	68.7	86.4	4.17	7.83	5	5.67	4.5
S17	4	4	0	0	0	44	2	0	0	0	0	0	0	1	2	1	1	1	21	1	1	60	Lkchile	59.82	4	60	1	1	241	101	17.2218	165.2	34.0408	7.78968	0	12.83	1.08128	1	47	43.3388	22.2	70.5	84	4.83	4.83	4.17	4.67	3.17
S12	4	4	0	0	0	44	2	0	0	0	0	0	0	1	2	1	1	1	25	1	1	40	Lkiroro	44.89	3	40	1	0	191	101	18.6182	176.5	41.9276	9.37791	0	13.67	1.07908	1	58	52.5608	24	72.8	90.5	3.33	7.17	4	4.5	3.17
S27	4	4	0	0	0	44	2	0	0	0	0	0	0	1	1	1	2	0	23	1	1	31	Lmowoli	30.21	2	30	0	0	182	100	16.1225	165.2	30.272	4.65021	2	13.01	1.07868	4	44	41.9539	20.5	67.2	79.3	3.17	6.17	5	4.33	3.67
S99103	4	4	0	0	0	44	2	0	0	0	0	0	0	1	2	1	1	1	21	1	1	26	Lkiroro	44.89	3	20	0	0	130	100	19.8158	166.6	39.1849	12.4874	8	25.33	1.0709	1	55	48.1319	24.6	72.9	90.3	7.67	10.33	5.33	9.33	7.33
N37	#NULL!	#NULL!	#NULL!	#NULL!	#NULL!	#NULL!	#NULL!	#NULL!	#NULL!	#NULL!	#NULL!	#NULL!	#NULL!	#NULL!	#NULL!	#NULL!	#NULL!	#NULL!	#NULL!	#NULL!	2	53	Lkiroro	44.89	3	50	1	0	18	100	20.2594	169.2	48.9053	16.1781	0	22.67	1.06183	2	58	48.6167	27.2	75.7	87.5	7.67	11	6.67	6.33	4
S25	4	7	1	1	1	47	1	0	0	1	0	0	0	1	1	1	2	0	24	1	1	75	Lkumunike	71.49	5	60	1	1	120	99	18.0994	169.5	40.1472	4.90788	0	10.5	1.08813	1	52	49.4479	23.3	70.2	89	2.67	4.83	4.17	3.83	3
S32	#NULL!	#NULL!	#NULL!	#NULL!	#NULL!	#NULL!	#NULL!	#NULL!	#NULL!	#NULL!	#NULL!	#NULL!	#NULL!	#NULL!	#NULL!	#NULL!	#NULL!	#NULL!	#NULL!	#NULL!	1	22	Lmowoli	30.21	2	20	0	0	121	97	16.1488	170.6	27.7756	6.72036	4	15.17	1.08463	#NULL!	47	43.8414	20.2	69.1	81.3	4.83	6.17	4	7	4.17
S05	4	10	1	0	1	410	1	0	0	0	0	0	1	1	2	1	1	1	20	0	1	65	Lkchile	59.82	4	60	1	1	54	97	17.3191	183	35.8284	14.3053	7	20	1.06611	1	58	49.7029	23	76	92.7	5.67	7.83	4.67	7.17	6.5
S99	4	4	0	0	0	44	2	0	0	0	0	0	0	1	1	1	2	0	20	0	1	60	Lkiroro	44.89	3	60	1	1	193	95	19.3544	170.1	38.0817	12.182	0	17.33	1.07101	1	56	49.1781	23.5	79.2	90.6	5.17	6.83	5	7.83	5.33
N47	4	8	1	0	1	48	1	0	0	0	1	0	0	1	1	1	2	0	16	0	2	80	Lkimunike	71.49	5	60	1	1	32	95	17.6803	161.3	28.5564	10.5418	0	15.5	1.07482	2	46	41.1508	20.2	71.5	82.4	4	7.67	5.33	5.33	3.83
S90	4	4	0	0	0	44	2	0	0	0	0	0	0	1	2	1	1	1	25	1	1	64	Lkichile	59.82	4	60	1	1	29	95	16.2136	180.8	41.5116	9.56721	0	14.5	1.0771	2	53	47.9294	24.2	73.8	87	4.33	6	5.17	5.17	4.17
S97	4	4	0	0	0	44	2	0	0	0	0	0	0	1	2	1	1	1	23	1	1	50	Lkiroro	44.89	3	50	1	0	139	94	14.8674	177.8	25.6615	5.79346	7	11.17	1.08602	1	47	44.2771	18.9	69.7	84.2	3	5	3.83	4	3.17
S60	#NULL!	#NULL!	#NULL!	#NULL!	#NULL!	#NULL!	#NULL!	#NULL!	#NULL!	#NULL!	#NULL!	#NULL!	#NULL!	#NULL!	#NULL!	#NULL!	#NULL!	#NULL!	#NULL!	#NULL!	1	75	Lkimunike	71.49	5	60	1	1	79	94	18.7109	173	40.4282	10.8506	0	15.83	1.0741	1	56	49.9237	23.9	70.5	87	4.33	7.5	7	6.17	4
S79	#NULL!	#NULL!	#NULL!	#NULL!	#NULL!	#NULL!	#NULL!	#NULL!	#NULL!	#NULL!	#NULL!	#NULL!	#NULL!	2	2	0	0	2	22	1	1	41	Lmowoli	30.21	2	40	1	0	77	94	17.0552	169.5	39.2334	8.4865	0	12.51	1.08184	2	49	44.8416	23.2	72.7	84	3.17	5.67	5	4.5	3.67
S94	#NULL!	#NULL!	#NULL!	#NULL!	#NULL!	#NULL!	#NULL!	#NULL!	#NULL!	#NULL!	#NULL!	#NULL!	#NULL!	#NULL!	#NULL!	#NULL!	#NULL!	#NULL!	#NULL!	#NULL!	1	64	Lkimunike	71.49	5	60	1	1	184	92	18.0646	161.3	34.9045	10.5418	0	15.5	1.07482	4	47	42.0453	22.2	69.6	80.5	4	7.17	5.33	6	4.33
S24	4	4	0	0	0	44	2	0	0	0	0	0	0	1	2	1	1	1	25	1	1	42	Lkiroro	44.89	3	40	1	0	75	87	16.7512	181.2	39.4741	11.7799	3	17.33	1.0717	1	55	48.5211	24	69.7	86.7	5.5	7.33	4.67	5	4.5
N25	#NULL!	#NULL!	#NULL!	#NULL!	#NULL!	#NULL!	#NULL!	#NULL!	#NULL!	#NULL!	#NULL!	#NULL!	#NULL!	#NULL!	#NULL!	#NULL!	#NULL!	#NULL!	#NULL!	#NULL!	2	43	Lkiroro	44.89	3	40	1	0	123	85	15.9057	177.3	34.7267	8.74788	3	12.84	1.08103	2	50	45.6261	22.2	71.5	85	4.17	5.67	4.83	4.83	3
N05	4	4	0	0	0	44	2	0	0	0	0	0	0	1	2	1	1	1	20	0	2	27	Lmowoli	30.21	2	20	0	0	117	84	18.0482	168.1	40.4414	9.23494	0	19	1.0786	2	51	46.2902	23.8	71.4	83.9	4	9	6.5	6	6
N06	4	4	0	0	0	44	2	0	0	0	0	0	0	2	2	0	0	2	15	0	2	31	Lmowoli	30.21	2	30	0	0	96	82	18.8537	176.9	43.735	6.61825	0	15.5	1.07455	2	59	55.0952	24.7	68.3	87.2	4	7.67	5.67	5	3.83
N09	4	4	0	0	0	44	2	0	0	0	0	0	0	1	2	1	1	1	23	1	2	34	Lmowoli	30.21	2	30	0	0	68	82	17.1272	179.2	32.1514	4.92227	0	13.33	1.07811	2	55	52.2928	21.2	70.4	92.7	3.5	6	4.67	4.83	3.83
S72	#NULL!	#NULL!	#NULL!	#NULL!	#NULL!	#NULL!	#NULL!	#NULL!	#NULL!	#NULL!	#NULL!	#NULL!	#NULL!	#NULL!	#NULL!	#NULL!	#NULL!	#NULL!	#NULL!	#NULL!	1	46	Lkiroro	44.89	3	40	1	0	93	79	20.0412	177.3	46.565	12.8091	6	19.17	1.06856	1	63	54.9302	25.5	74.5	89	4.17	9.67	7	6.33	5.33
N94	4	7	1	1	1	47	1	0	0	1	0	0	0	1	2	1	1	1	24	1	2	35	Lmowoli	30.21	2	30	0	0	#NULL!	78	16.6484	173.3	32.7606	7.44108	4	16.67	1.07283	3	50	46.2795	21.6	64.4	83	4.17	8.5	4.67	6.33	4
S71	4	4	0	0	0	44	2	0	0	0	0	0	0	2	2	0	0	2	21	1	1	30	Lmowoli	30.21	2	30	0	0	84	77	24.5585	166.4	40.4446	19.6607	0	47.67	1.048	2	68	54.6307	26	69.2	98.5	11	20.67	13.67	12	16
S64	4	7	1	1	1	47	1	0	0	1	0	0	0	2	2	0	0	2	23	1	1	24	Lmowoli	30.21	2	20	0	0	50	77	16.3157	176.8	38.8181	7.65587	8	16.5	1.08238	1	51	47.0955	23.5	70.3	86	4.5	7.17	4	5.67	4.83
N72	4	4	0	0	0	44	2	0	0	0	0	0	0	2	2	0	0	2	19	0	2	38	Lmowoli	30.21	2	30	0	0	118	76	18.317	171.7	36.9205	6.36805	0	15.16	1.07507	2	54	50.5613	22.9	72.2	85.2	4.33	7	4.83	4.17	3.83
N70	#NULL!	#NULL!	#NULL!	#NULL!	#NULL!	#NULL!	#NULL!	#NULL!	#NULL!	#NULL!	#NULL!	#NULL!	#NULL!	#NULL!	#NULL!	#NULL!	#NULL!	#NULL!	#NULL!	#NULL!	2	59	Lkichile	59.82	4	50	1	0	55	76	18.2107	172.2	38.4802	7.80096	0	12.84	1.08126	2	54	49.7875	23.3	70.4	83.2	4.17	5.67	4.17	4.83	3
N29	4	7	1	1	1	47	1	0	0	1	0	0	0	1	2	1	1	1	22	1	2	59	Lkichile	59.82	4	50	1	0	143	75	18.0427	173	42.7946	9.23173	0	14.17	1.07789	2	54	49.0149	24.5	75.2	87.7	4.17	6.17	4.17	5.33	3.83
S09	4	7	1	1	1	47	1	0	0	1	0	0	0	1	1	1	2	0	26	1	1	71	Lkumunike	71.49	5	60	1	1	118	75	18.1867	157.3	35.3474	14.0577	0	19.67	1.06668	2	45	38.674	22.7	67.5	83.4	5.17	9	5.5	7.17	5.5
S86	4	7	1	1	1	47	1	0	0	1	0	0	0	2	2	0	0	2	24	1	1	41	Lkiroro	44.89	3	40	1	0	37	74	20.6481	167.6	37.4121	12.8091	7	19.17	1.06856	3	58	50.5707	23.2	73	90.8	4.83	7.67	6	10	6.67
S67	4	4	0	0	0	44	2	0	0	0	0	0	0	1	2	1	1	1	19	0	1	48	Lkiroro	44.89	3	40	1	0	112	73	19.0193	168.5	34.2065	13.1606	7	19.84	1.0675	1	54	46.8933	22.2	81.8	90.2	4.67	7.5	7.17	10	7.67
N93	#NULL!	#NULL!	#NULL!	#NULL!	#NULL!	#NULL!	#NULL!	#NULL!	#NULL!	#NULL!	#NULL!	#NULL!	#NULL!	#NULL!	#NULL!	#NULL!	#NULL!	#NULL!	#NULL!	#NULL!	2	52	Lkiroro	44.89	3	50	1	0	98	73	20.4544	175.5	36.1669	12.3261	0	17.5	1.07067	2	63	55.2346	23.1	74.5	96	5.67	7.83	4.83	5.17	4
N53	#NULL!	#NULL!	#NULL!	#NULL!	#NULL!	#NULL!	#NULL!	#NULL!	#NULL!	#NULL!	#NULL!	#NULL!	#NULL!	#NULL!	#NULL!	#NULL!	#NULL!	#NULL!	#NULL!	#NULL!	2	46	Lkiroro	44.89	3	40	1	0	76	73	15.8993	179.1	37.2407	11.2809	0	16.5	1.07323	2	51	45.2467	23.1	70.7	84.5	4.67	7.5	5.33	5.33	4.33
N13	4	7	1	1	1	47	1	0	0	1	0	0	0	1	1	1	2	0	23	1	2	44	Lkiroro	44.89	3	40	1	0	54	73	15.0377	169.1	33.9462	9.37054	0	13.66	1.0791	2	43	38.9707	21.7	65.1	83.2	3.33	6.33	5	5.5	4
N86	#NULL!	#NULL!	#NULL!	#NULL!	#NULL!	#NULL!	#NULL!	#NULL!	#NULL!	#NULL!	#NULL!	#NULL!	#NULL!	#NULL!	#NULL!	#NULL!	#NULL!	#NULL!	#NULL!	#NULL!	2	43	Lkiroro	44.89	3	40	1	0	39	73	17.1157	169.2	32.5984	9.49514	0	13.83	1.07872	2	49	44.3474	21.6	68.3	83.5	4.33	6	4.17	4.5	3.5
S13	4	4	0	0	0	44	2	0	0	0	0	0	0	1	2	1	1	1	19	0	1	68	Lkichile	59.82	4	60	1	1	126	72	16.1415	176	31.5264	8.52747	0	13.5	1.07954	1	50	45.7363	20.9	71.7	85.3	3.17	6.83	4	5.17	3.5
N79	4	4	0	0	0	44	2	0	0	0	0	0	0	2	2	0	0	2	26	1	2	31	Lmowoli	30.21	2	30	0	0	62	72	15.8079	163	27.9988	3.10832	0	11.33	1.08195	2	42	40.6945	19.7	63	78	3	4.5	4.17	6.17	3.83
S41	4	7	1	1	1	47	1	0	0	1	0	0	0	2	2	0	0	2	22	1	1	31	Lmowoli	30.21	2	30	0	0	149	71	18.2442	178.3	45.0635	6.61825	6	15.5	1.07455	1	58	54.1614	25	67.3	92.1	3.83	7.5	4.5	4.33	4.17
S85	4	4	0	0	0	44	2	0	0	0	0	0	0	1	2	1	1	1	20	0	1	72	Lkimunike	71.49	5	60	1	1	72	70	19.3851	162.2	40.0329	11.3071	0	16.33	1.07304	1	51	45.2334	24	72.7	87.7	5	7.33	5.33	5.5	4
N19	4	4	0	0	0	44	2	0	0	0	0	0	0	1	2	1	1	1	22	1	2	30	Lmowoli	30.21	2	30	0	0	58	70	18.4774	180.2	47.3239	7.20778	0	16.33	1.07331	2	60	55.6753	25.8	71.3	88	4.5	7.5	5.33	4.33	4.33
S87	4	6	0	0	1	46	1	0	1	0	0	0	0	2	2	0	0	2	23	1	1	24	Lmowoli	30.21	2	20	0	0	120	69	17.6177	183	37.0678	9.99611	12	20.33	1.07679	1	59	53.1023	23.1	70.3	89.8	4.83	9.67	6	6.83	5.83
S81	4	4	0	0	0	44	2	0	0	0	0	0	0	1	2	1	1	1	18	0	1	64	Lkichile	59.82	4	60	1	1	101	68	18.694	161.9	32.3357	12.602	0	17.83	1.07003	1	49	42.825	22.2	71.2	88.1	6.5	7	5.83	6.67	4.33
S89	4	7	1	1	1	47	1	0	0	1	0	0	0	2	2	0	0	2	23	1	1	24	Lmowoli	30.21	2	20	0	0	119	67	16.774	165.6	31.6509	6.21911	7	14.5	1.08584	1	46	43.1392	21.2	64.8	79	4	6.5	4.33	4.5	4
S99101	4	7	1	1	1	47	1	0	0	1	0	0	0	#NULL!	#NULL!	#NULL!	#NULL!	#NULL!	21	1	1	71	Lkichile	59.82	4	60	1	1	90	67	19.0584	158.7	27.9566	8.70921	0	13.67	1.07912	4	48	43.8196	20	67.2	79.5	4	6	5	3.83	3.67
N98	4	7	1	1	1	47	1	0	0	1	0	0	0	1	2	1	1	1	24	1	2	68	Lkchile	59.82	4	60	1	1	88	67	17.8528	172.3	41.0977	13.011	0	18.33	1.06909	2	53	46.1042	24.4	74.1	85	5.33	9.17	5.33	6.67	3.83
N87	4	7	1	1	1	47	1	0	0	1	0	0	0	1	2	1	1	1	23	1	2	42	Lkiroro	44.89	3	40	1	0	18	67	17.9282	167	30.2492	10.1997	0	14.83	1.07655	2	50	44.9001	20.7	68.2	80.8	3.83	7	5	5	4
N71	4	4	0	0	0	44	2	0	0	0	0	0	0	1	2	1	1	1	24	1	2	41	Lkiroro	44.89	3	40	1	0	79	66	16.9747	176.7	35.0828	8.74005	0	12.83	1.08105	2	53	48.3678	22.2	68.9	87.8	3.83	5.83	5	5.33	3.17
N21	4	7	1	1	1	47	1	0	0	1	0	0	0	2	2	0	0	2	23	1	2	26	Lmowoli	30.21	2	20	0	0	61	66	19.7495	174.3	42.6901	10.0955	0	20.51	1.07655	2	60	53.9427	25.1	74.4	87.3	6.17	9.67	6.17	6.33	4.67
N99103	#NULL!	#NULL!	#NULL!	#NULL!	#NULL!	#NULL!	#NULL!	#NULL!	#NULL!	#NULL!	#NULL!	#NULL!	#NULL!	2	2	0	0	2	18	0	2	27	Lmowoli	30.21	2	20	0	0	46	66	17.6514	179.7	39.9692	8.93561	0	18.5	1.07932	2	57	51.9067	24.4	67.3	79.9	6.33	7.17	5.5	5.17	5
N26	#NULL!	#NULL!	#NULL!	#NULL!	#NULL!	#NULL!	#NULL!	#NULL!	#NULL!	#NULL!	#NULL!	#NULL!	#NULL!	#NULL!	#NULL!	#NULL!	#NULL!	#NULL!	#NULL!	#NULL!	2	47	Lkiroro	44.89	3	40	1	0	17	66	15.0958	166.8	32.7826	8.60612	0	12.66	1.08147	2	42	38.3854	21.5	67.2	81.8	3.83	5.83	4.83	4.33	3
N84	#NULL!	#NULL!	#NULL!	#NULL!	#NULL!	#NULL!	#NULL!	#NULL!	#NULL!	#NULL!	#NULL!	#NULL!	#NULL!	#NULL!	#NULL!	#NULL!	#NULL!	#NULL!	#NULL!	#NULL!	2	55	Lkiroro	44.89	3	50	1	0	104	65	19.1652	156.6	34.1943	12.7422	0	18	1.06971	2	47	41.0112	22.3	69.7	80.7	5	8	6.5	8.33	5
N55	#NULL!	#NULL!	#NULL!	#NULL!	#NULL!	#NULL!	#NULL!	#NULL!	#NULL!	#NULL!	#NULL!	#NULL!	#NULL!	#NULL!	#NULL!	#NULL!	#NULL!	#NULL!	#NULL!	#NULL!	2	46	Lkichile	59.82	4	40	1	0	63	65	21.8276	175.2	46.079	24.2241	0	57	1.03468	2	67	50.7699	30.4	74.5	93.3	20.17	19.33	11	16.33	17.5
N88	#NULL!	#NULL!	#NULL!	#NULL!	#NULL!	#NULL!	#NULL!	#NULL!	#NULL!	#NULL!	#NULL!	#NULL!	#NULL!	#NULL!	#NULL!	#NULL!	#NULL!	#NULL!	#NULL!	#NULL!	2	59	Lkchile	59.82	4	50	1	0	49	65	19.5237	163.2	47.4356	13.543	0	19	1.06786	2	52	44.9576	26.3	75.8	83.8	6	9	5.67	5.5	4
N40	4	4	0	0	0	44	2	0	0	0	0	0	0	1	2	1	1	1	24	1	2	76	Lkimunike	71.49	5	60	1	1	32	65	16.6101	173.5	36.5785	11.3071	0	16.33	1.07304	2	50	44.3465	22.8	73.8	91.1	4.33	6.83	5.67	7.5	5.17
N20	4	4	0	0	0	44	2	0	0	0	0	0	0	2	2	0	0	2	27	1	2	42	Lkiroro	44.89	3	40	1	0	52	64	16.0183	174.9	38.7171	7.50345	0	11.34	1.08489	2	49	45.3233	23	66.4	82.9	3	4.67	4.83	5	3.67
N80	4	4	0	0	0	44	2	0	0	0	0	0	0	1	2	1	1	1	18	0	2	41	Lmowoli	30.21	2	40	1	0	47	64	16.3013	169.8	34.7267	11.385	0	16.67	1.07291	2	47	41.649	22.2	67.8	77.1	4.17	7.67	4.5	5.33	4.83
S49	4	7	1	1	1	47	1	0	0	1	0	0	0	1	1	1	2	0	24	1	1	30	Lmowoli	30.21	2	30	0	0	73	63	17.9589	184.3	40.9691	8.20437	8	17.83	1.07124	1	61	55.9953	24	73.7	90.4	4.17	7.83	6	5.17	5.83
N24	#NULL!	#NULL!	#NULL!	#NULL!	#NULL!	#NULL!	#NULL!	#NULL!	#NULL!	#NULL!	#NULL!	#NULL!	#NULL!	#NULL!	#NULL!	#NULL!	#NULL!	#NULL!	#NULL!	#NULL!	2	41	Lkiroro	44.89	3	40	1	0	67	62	20.6377	176.1	44.8252	18.2695	0	32.5	1.05215	2	64	52.3075	27.4	80.3	95.5	11.67	14.33	9.33	12.33	6.5
N10	4	4	0	0	0	44	2	0	0	0	0	0	0	2	2	0	0	2	25	1	2	57	Lkichile	59.82	4	50	1	0	93	60	19.0687	175.9	44.6477	17.6508	0	25	1.05848	2	59	48.586	26.2	71.4	86.1	8	12	5	7	5
S98	4	4	0	0	0	44	2	0	0	0	0	0	0	1	2	1	1	1	26	1	1	54	Lkiroro	44.89	3	50	1	0	90	60	18.4714	177.2	37.9197	8.16848	0	13.17	1.08039	1	58	53.2623	23.4	71.5	93	5	5	4.33	6	3.17
S95	#NULL!	#NULL!	#NULL!	#NULL!	#NULL!	#NULL!	#NULL!	#NULL!	#NULL!	#NULL!	#NULL!	#NULL!	#NULL!	#NULL!	#NULL!	#NULL!	#NULL!	#NULL!	#NULL!	#NULL!	1	44	Lkiroro	44.89	3	40	1	0	64	60	20.0928	169.9	46.5105	12.5391	6	18.67	1.06939	1	58	50.7273	25.8	68.9	91	5.17	8.5	5.17	7.33	5
S70	4	7	1	1	1	47	1	0	0	1	0	0	0	2	2	0	0	2	19	0	1	36	Lmowoli	30.21	2	30	0	0	56	60	17.6471	170	31.0767	10.9502	0	22.67	1.06556	2	51	45.4154	21.7	69.8	83.6	6.17	8.83	7.17	7.17	7.67
S11	4	4	0	0	0	44	2	0	0	0	0	0	0	2	2	0	0	2	24	1	1	62	Lkchile	59.82	4	60	1	1	46	60	16.0254	165.7	29.1082	11.3071	0	16.33	1.07304	2	44	39.0249	20.8	66.7	82.6	5.33	7.33	3.83	5.67	3.67
S80	7	8	1	1	1	78	0	0	0	1	1	0	0	2	2	0	0	2	28	1	1	50	Lkichile	59.82	4	50	1	0	46	59	15.4082	176.5	26.4743	9.89562	0	14.83	1.07633	1	48	43.2501	19.6	66	82	4.33	7.33	4.5	5.83	3.17
S03	4	7	1	1	1	47	1	0	0	1	0	0	0	1	1	1	2	0	20	0	1	22	Lmowoli	30.21	2	20	0	0	139	58	17.9089	162	38.9821	7.77023	7	16.67	1.08211	1	47	43.348	23.6	66.2	80.9	4.67	7.83	5.17	5	4.17
S51	4	7	1	1	1	47	1	0	0	1	0	0	0	2	2	0	0	2	21	1	1	53	Lkichile	59.82	4	50	1	0	73	57	17.857	175.5	38.3173	11.6101	0	16.67	1.07233	1	55	48.6145	23.2	74.3	88.8	4	7.5	5	6.17	5.17
S43	4	4	0	0	0	44	2	0	0	0	0	0	0	2	2	0	0	2	18	0	1	35	Lmowoli	30.21	2	30	0	0	40	57	18.7191	174.5	41.6811	6.12006	4	14.83	1.07559	1	57	53.5116	24.3	74.2	91.5	4.5	6.33	5.17	4.83	4
S46	4	4	0	0	0	44	2	0	0	0	0	0	0	1	1	1	2	0	25	1	1	55	Lkichile	59.82	4	50	1	0	73	54	18.3347	180.9	42.8469	7.78968	0	12.83	1.08128	1	60	55.3262	24.2	71.3	94.8	3.17	5.83	3.5	4.83	3.83
N90	#NULL!	#NULL!	#NULL!	#NULL!	#NULL!	#NULL!	#NULL!	#NULL!	#NULL!	#NULL!	#NULL!	#NULL!	#NULL!	#NULL!	#NULL!	#NULL!	#NULL!	#NULL!	#NULL!	#NULL!	2	31	Lmowoli	30.21	2	30	0	0	87	53	19.4229	180.1	41.3044	7.99215	0	17.5	1.07168	2	63	57.9649	24.3	73	86.3	4.83	8	6	5.83	4.67
N76	#NULL!	#NULL!	#NULL!	#NULL!	#NULL!	#NULL!	#NULL!	#NULL!	#NULL!	#NULL!	#NULL!	#NULL!	#NULL!	#NULL!	#NULL!	#NULL!	#NULL!	#NULL!	#NULL!	#NULL!	2	43	Lkiroro	44.89	3	40	1	0	87	53	17.3745	173	39.8798	10.6468	0	15.5	1.07517	2	52	46.4637	23.8	70.3	83.5	4.5	7.17	4.83	5.5	3.83
S63	4	4	0	0	0	44	2	0	0	0	0	0	0	2	2	0	0	2	22	1	1	21	Lmowoli	30.21	2	20	0	0	34	53	18.6393	185.3	36.3358	9.32914	8	19.16	1.07838	1	64	58.0293	23.2	65.6	90.2	5.83	8.33	6.5	5.83	5
N35	4	4	0	0	0	44	2	0	0	0	0	0	0	2	2	0	0	2	22	1	2	22	Lmetili	22	1	20	0	0	25	53	16.4292	165.5	32.2099	8.31314	1	17.5	1.0808	2	45	41.2591	21.9	67.7	76.3	5.67	6.83	5.33	6.5	5
S37	4	4	0	0	0	44	2	0	0	0	0	0	0	1	1	1	2	0	16	0	1	47	Lkichile	59.82	4	40	1	0	174	51	17.4857	169.1	36.9331	10.2065	0	14.84	1.07653	1	50	44.8967	22.8	69.2	89	4	6.67	4.33	6.17	4.17
S58	4	4	0	0	0	44	2	0	0	0	0	0	0	1	2	1	1	1	20	0	1	54	Lkichile	59.82	4	50	1	0	103	50	15.0597	167	35.4653	7.78968	4	12.83	1.08128	1	42	38.7283	22	70.3	83.2	2.83	6	4.17	4.67	4
S82	4	7	1	1	1	47	1	0	0	1	0	0	0	1	2	1	1	1	28	1	1	75	Lkimunike	71.49	5	60	1	1	97	50	16.9787	162.8	35.179	9.39529	0	14.33	1.0775	1	45	40.7721	22.7	62.1	82.4	5.33	5.5	4.67	7	3.5
N31	4	4	0	0	0	44	2	0	0	0	0	0	0	1	2	1	1	1	30	1	2	25	Lmetili	22	1	20	0	0	89	50	17.8143	169.2	32.8416	9.03824	0	18.67	1.07907	2	51	46.3905	22.2	64.7	84.5	6	8.67	6	5	4
N52	4	4	0	0	0	44	2	0	0	0	0	0	0	2	2	0	0	2	24	1	2	54	Lkiroro	44.89	3	50	1	0	30	47	19.9023	176.5	51.4158	14.6804	0	20.51	1.06525	2	62	52.8982	27.2	80.2	90.7	5.67	10.17	5.33	6.83	4.67
N32	4	4	0	0	0	44	2	0	0	0	0	0	0	1	2	1	1	1	20	0	2	28	Lmowoli	30.21	2	20	0	0	30	47	18.1077	164.5	39.3351	9.24085	0	19.01	1.07859	2	49	44.472	23.7	67.5	80.2	4.67	9.67	7.67	5.17	4.67
N64	4	4	0	0	0	44	2	0	0	0	0	0	0	2	2	0	0	2	18	0	2	64	Lkchile	59.82	4	60	1	1	49	46	15.887	172	32.0944	13.1397	0	18.49	1.06879	2	47	40.8244	21.6	62.8	83.9	4.83	9.33	5	5.83	4.33
S92	#NULL!	#NULL!	#NULL!	#NULL!	#NULL!	#NULL!	#NULL!	#NULL!	#NULL!	#NULL!	#NULL!	#NULL!	#NULL!	#NULL!	#NULL!	#NULL!	#NULL!	#NULL!	#NULL!	#NULL!	1	50	Lkichile	59.82	4	50	1	0	14	46	17.36	171.4	38.7057	15.3843	0	21.5	1.06364	1	51	43.154	24.2	76.2	88.3	6.83	9.67	6.33	7.67	5
N14	#NULL!	#NULL!	#NULL!	#NULL!	#NULL!	#NULL!	#NULL!	#NULL!	#NULL!	#NULL!	#NULL!	#NULL!	#NULL!	#NULL!	#NULL!	#NULL!	#NULL!	#NULL!	#NULL!	#NULL!	2	54	Lkiroro	44.89	3	50	1	0	54	44	15.9611	171.6	39.0689	5.13748	0	10.67	1.08758	2	47	44.5854	23.1	67.2	82.8	3	4.67	3.83	4.33	3
S07	4	7	1	1	1	47	1	0	0	1	0	0	0	1	1	1	2	0	28	1	1	44	Lkiroro	44.89	3	40	1	0	53	43	15.7752	165.1	37.4121	12.3515	0	18.33	1.06996	4	43	37.6888	23.2	67.3	86.6	4.83	8.33	5.17	6.17	5.17
N78	#NULL!	#NULL!	#NULL!	#NULL!	#NULL!	#NULL!	#NULL!	#NULL!	#NULL!	#NULL!	#NULL!	#NULL!	#NULL!	2	2	0	0	2	23	1	2	39	Lmowoli	30.21	2	30	0	0	21	41	18.6997	171.5	34.4903	#NULL!	0	19.17	1.06953	2	55	#NULL!	22.6	72.7	83.4	5.67	8.67	5	6	4.83
S38	7	7	1	1	1	77	0	0	0	2	0	0	0	2	2	0	0	2	26	1	1	60	Lkichile	59.82	4	60	1	1	64	40	17.7086	173	35.2264	9.55715	0	14.49	1.07712	4	53	47.9347	22.4	73.8	88.5	4.33	6.33	5	7.83	3.83
N43	#NULL!	#NULL!	#NULL!	#NULL!	#NULL!	#NULL!	#NULL!	#NULL!	#NULL!	#NULL!	#NULL!	#NULL!	#NULL!	#NULL!	#NULL!	#NULL!	#NULL!	#NULL!	#NULL!	#NULL!	2	80	Lmetili	22	1	60	1	1	130	39	15.4239	168.9	30.9303	12.182	0	17.33	1.07101	2	44	38.6399	21.6	62.3	83.9	6	7	4	8.5	4.33
S53	4	4	0	0	0	44	2	0	0	0	0	0	0	2	2	0	0	2	18	0	1	32	Lmowoli	30.21	2	30	0	0	44	38	16.906	168.5	39.0061	6.97687	4	16	1.0738	2	48	44.6511	23.5	67	81	4.33	7.5	5	5	4.17
N95	4	7	1	1	1	47	1	0	0	1	0	0	0	1	2	1	1	1	25	1	2	73	Lkumunike	71.49	5	60	1	1	21	38	18.195	183.1	41.0977	12.4604	0	17.66	1.07036	2	61	53.3991	24.4	74	91.8	5.33	8.33	5.17	6.83	4
N81	7	7	1	1	1	77	0	0	0	2	0	0	0	2	2	0	0	2	16	0	2	64	Lkchile	59.82	4	60	1	1	49	37	17.1699	167.2	37.9689	7.60816	0	12.67	1.08171	2	48	44.3481	23.1	69.7	83.7	4	5.67	4	5	3
S88	4	4	0	0	0	44	2	0	0	0	0	0	0	2	2	0	0	2	25	1	1	68	Lkimunike	71.49	5	60	1	1	36	37	16.5047	177.5	37.0444	10.8506	0	15.83	1.0741	1	52	46.3577	23.2	76	91	5.17	6.83	4.33	7.67	3.83
S30	#NULL!	#NULL!	#NULL!	#NULL!	#NULL!	#NULL!	#NULL!	#NULL!	#NULL!	#NULL!	#NULL!	#NULL!	#NULL!	#NULL!	#NULL!	#NULL!	#NULL!	#NULL!	#NULL!	#NULL!	1	26	Lmowoli	30.21	2	20	0	0	148	36	17.4329	176	32.5647	7.43063	#NULL!	16.17	1.08292	4	54	49.9875	21.8	71.3	84.2	5	7	4.67	5.67	4.17
N16	4	4	0	0	0	44	2	0	0	0	0	0	0	2	2	0	0	2	21	1	2	68	Lkimunike	71.49	5	60	1	1	121	36	15.1496	178	33.9117	9.73726	0	14.67	1.0767	2	48	43.3261	21.9	65.3	80.8	4	6.17	4.67	6.5	4.5
N68	4	4	0	0	0	44	2	0	0	0	0	0	0	1	2	1	1	1	21	1	2	62	Lkchile	59.82	4	60	1	1	22	36	17.5864	173.6	37.9689	9.05604	0	14	1.0783	2	53	48.2003	23.1	68.5	85.3	4	6	3.33	5.5	4
S96	4	4	0	0	0	44	2	0	0	0	0	0	0	2	2	0	0	2	19	0	1	64	Lkimunike	71.49	5	60	1	1	27	35	16.9997	171.5	30.6501	12.7422	0	18	1.06971	1	50	43.6289	21.3	73.7	86.7	5.33	8.5	4.5	6	4.17
N45	4	4	0	0	0	44	2	0	0	0	0	0	0	2	2	0	0	2	24	1	2	34	Lmowoli	30.21	2	30	0	0	67	32	16.0357	181.8	35.0355	8.51892	0	18.33	1.07058	2	53	48.485	22.5	67.6	83.5	4.83	9.33	4.17	4.17	4.17
N66	#NULL!	#NULL!	#NULL!	#NULL!	#NULL!	#NULL!	#NULL!	#NULL!	#NULL!	#NULL!	#NULL!	#NULL!	#NULL!	#NULL!	#NULL!	#NULL!	#NULL!	#NULL!	#NULL!	#NULL!	2	43	Lkiroro	44.89	3	40	1	0	44	31	19.1233	164.9	42.9919	8.99527	0	13.16	1.08026	2	52	47.3225	24.5	68.3	83.8	4	5.83	5.33	5.17	3.33
N33	4	4	0	0	0	44	2	0	0	0	0	0	0	1	2	1	1	1	24	1	2	20	Lmetili	22	1	20	0	0	28	31	14.9342	167.7	24.8818	5.4284	0	13.5	1.08776	2	42	39.7201	19.2	60.2	79.7	4.83	5	4.17	5.17	3.67
N99102	#NULL!	#NULL!	#NULL!	#NULL!	#NULL!	#NULL!	#NULL!	#NULL!	#NULL!	#NULL!	#NULL!	#NULL!	#NULL!	2	2	0	0	2	25	1	2	27	Lmowoli	30.21	2	20	0	0	31	30	20.4783	174	44.1498	11.9541	0	24.17	1.07215	3	62	54.5885	25.7	76.2	88.1	6.83	10.17	6.33	6.17	7.17
S75	4	4	0	0	0	44	2	0	0	0	0	0	0	1	2	1	1	1	26	1	1	40	Lkiroro	44.89	3	40	1	0	28	29	16.7255	172.9	35.2387	10.0901	0	14.67	1.07688	4	50	44.9549	22.3	67.8	83.6	4	6	5	5	4.67
S50	4	4	0	0	0	44	2	0	0	0	0	0	0	2	2	0	0	2	28	1	1	58	Lkichile	59.82	4	50	1	0	46	28	17.4349	172.7	35.2861	7.41292	0	12.5	1.08217	1	52	48.1453	22	71.8	85.7	3	5.67	4.5	5.5	3.83
N67	#NULL!	#NULL!	#NULL!	#NULL!	#NULL!	#NULL!	#NULL!	#NULL!	#NULL!	#NULL!	#NULL!	#NULL!	#NULL!	#NULL!	#NULL!	#NULL!	#NULL!	#NULL!	#NULL!	#NULL!	2	30	Lmowoli	30.21	2	30	0	0	65	27	15.7278	178.3	41.1755	6.37549	0	15.17	1.07505	2	50	46.8123	23.9	68.2	80.1	3.67	7.17	4.33	5.17	4.33
S42	#NULL!	#NULL!	#NULL!	#NULL!	#NULL!	#NULL!	#NULL!	#NULL!	#NULL!	#NULL!	#NULL!	#NULL!	#NULL!	#NULL!	#NULL!	#NULL!	#NULL!	#NULL!	#NULL!	#NULL!	1	30	Lmowoli	30.21	2	30	0	0	18	27	17.6329	166.7	39.7401	4.78702	12	13.17	1.07839	1	49	46.6544	23.5	65.2	83.2	3.67	5.83	5.83	5.83	3.67
N28	4	4	0	0	0	44	2	0	0	0	0	0	0	1	2	1	1	1	34	1	2	48	Lkiroro	44.89	3	40	1	0	14	27	16.1049	176.2	30.0837	8.61404	0	12.67	1.08144	2	50	45.693	20.7	69.6	82.3	4	5.67	4.17	4.33	3
S40	4	4	0	0	0	44	2	0	0	0	0	0	0	2	2	0	0	2	22	1	1	60	Lkichile	59.82	4	60	1	1	39	26	17.1264	156.6	29.3367	6.61843	0	11.83	1.08406	1	42	39.2203	20.3	66.4	79.3	3.5	5	4.17	4.83	3.33
N46	7	7	1	1	1	77	0	0	0	2	0	0	0	2	2	0	0	2	22	1	2	36	Lmowoli	30.21	2	30	0	0	39	26	19.0904	175.8	44.1089	6.73419	0	15.66	1.0743	2	59	55.0268	24.8	73.7	89.1	4	7.33	5.67	5.17	4.33
S84	#NULL!	#NULL!	#NULL!	#NULL!	#NULL!	#NULL!	#NULL!	#NULL!	#NULL!	#NULL!	#NULL!	#NULL!	#NULL!	#NULL!	#NULL!	#NULL!	#NULL!	#NULL!	#NULL!	#NULL!	1	69	Lkimunike	71.49	5	60	1	1	36	26	17.1875	160	28.3956	11.0073	0	16	1.07374	2	44	39.1568	20.2	63.4	77.7	4.17	7.83	5	6.5	4
S26	4	4	0	0	0	44	2	0	0	0	0	0	0	2	2	0	0	2	24	1	1	29	Lmowoli	30.21	2	20	0	0	193	24	16.9022	175.4	43.909	6.34835	6	14.67	1.08553	1	52	48.6989	24.8	66.5	88.4	4.17	6	5	5.17	4.5
S45	4	4	0	0	0	44	2	0	0	0	0	0	0	2	2	0	0	2	26	1	1	32	Lmowoli	30.21	2	30	0	0	75	24	19.7043	174.5	53.545	10.8637	8	22.5	1.06574	1	60	53.4818	27.3	76.2	90.8	4.33	11	5.67	7	7.17
S36	4	4	0	0	0	44	2	0	0	0	0	0	0	2	2	0	0	2	19	0	1	40	Lkiroro	44.89	3	40	1	0	135	23	17.8001	167.6	45.9481	10.6468	12	15.5	1.07517	1	50	44.6766	25.6	70.3	85.8	5	6.33	4.83	5.83	4.17
N49	4	7	1	1	1	47	1	0	0	1	0	0	0	1	2	1	1	1	24	1	2	42	Lkiroro	44.89	3	40	1	0	82	23	18.904	181.1	44.4844	9.97238	0	14.5	1.07725	2	62	55.8171	24.9	73.3	88.9	4	7	4	5	3.5
N74	4	4	0	0	0	44	2	0	0	0	0	0	0	2	2	0	0	2	30	1	2	41	Lmowoli	30.21	2	40	1	0	116	22	16.826	168.9	34.6797	12.7235	0	19.01	1.06882	2	48	41.8927	22.5	66.5	82.5	5.17	9.17	7.17	5	4.67
S76	4	7	1	1	1	47	1	0	0	1	0	0	0	2	2	0	0	2	19	0	1	43	Lkiroro	44.89	3	40	1	0	34	22	16.6792	171.4	34.9395	7.34366	5	11.16	1.08539	1	49	45.4016	22	68.2	83.3	3.33	4.83	3.83	4.17	3
S56	4	7	1	1	1	47	1	0	0	1	0	0	0	2	2	0	0	2	25	1	1	59	Lkichile	59.82	4	50	1	0	22	22	16.6286	169.9	41.1622	9.56721	0	14.5	1.0771	1	48	43.4077	24	65.3	84.2	4	6	4.67	4.83	4.5
N22	#NULL!	#NULL!	#NULL!	#NULL!	#NULL!	#NULL!	#NULL!	#NULL!	#NULL!	#NULL!	#NULL!	#NULL!	#NULL!	#NULL!	#NULL!	#NULL!	#NULL!	#NULL!	#NULL!	#NULL!	2	39	Lkiroro	44.89	3	30	0	0	37	21	16.6356	176.8	35.4791	#NULL!	0	16.33	1.07331	2	52	#NULL!	23	71.2	83.1	6	6	4.33	9.5	4.33
N69	#NULL!	#NULL!	#NULL!	#NULL!	#NULL!	#NULL!	#NULL!	#NULL!	#NULL!	#NULL!	#NULL!	#NULL!	#NULL!	#NULL!	#NULL!	#NULL!	#NULL!	#NULL!	#NULL!	#NULL!	2	63	Lkchile	59.82	4	60	1	1	33	18	14.2175	156.9	31.6958	6.41015	0	11.66	1.08455	2	35	32.7564	20.9	67.5	72.9	3	5.33	3.5	4	3.33
N51	4	4	0	0	0	44	2	0	0	0	0	0	0	2	2	0	0	2	26	1	2	31	Lmowoli	30.21	2	30	0	0	22	18	16.3961	171.1	30.0837	4.0503	0	12.33	1.07995	2	48	46.0559	20.7	65.1	79.6	4	5	4.67	5	3.33
N63	#NULL!	#NULL!	#NULL!	#NULL!	#NULL!	#NULL!	#NULL!	#NULL!	#NULL!	#NULL!	#NULL!	#NULL!	#NULL!	#NULL!	#NULL!	#NULL!	#NULL!	#NULL!	#NULL!	#NULL!	2	44	Lkiroro	44.89	3	40	1	0	14	18	14.8502	176	28.9016	8.34114	0	12.33	1.08229	2	46	42.1631	20	66.3	88.5	3	5.33	4	5	4
N15	4	4	0	0	0	44	2	0	0	0	0	0	0	1	2	1	1	1	21	1	2	43	Lkiroro	44.89	3	40	1	0	14	18	14.4371	178.5	33.1302	8.74005	0	12.83	1.08105	2	46	41.9796	21.4	66	82.3	3.17	5.83	4	4.5	3.83
N42	4	4	0	0	0	44	2	0	0	0	0	0	0	1	2	1	1	1	23	1	2	74	Lkimunike	71.49	5	60	1	1	53	17	14.2399	185.5	27.1841	8.16848	0	13.17	1.08039	2	49	44.9974	20	62.8	84.3	4.83	5.17	4	4.67	3.17
N57	4	4	0	0	0	44	2	0	0	0	0	0	0	2	2	0	0	2	23	1	2	47	Lkiroro	44.89	3	40	1	0	91	14	19.8163	169.6	51.6764	14.8256	0	23.33	1.06246	2	57	48.5494	28.1	75.6	88.2	8.33	8.83	6.33	8.67	6.17
N65	4	4	0	0	0	44	2	0	0	0	0	0	0	2	2	0	0	2	26	1	2	20	Lmetili	22	1	20	0	0	60	14	17.7577	167.8	37.228	8.20396	0	17.33	1.08107	2	50	45.898	23.2	70.9	83	5	8.33	4.5	5	4
N77	#NULL!	#NULL!	#NULL!	#NULL!	#NULL!	#NULL!	#NULL!	#NULL!	#NULL!	#NULL!	#NULL!	#NULL!	#NULL!	#NULL!	#NULL!	#NULL!	#NULL!	#NULL!	#NULL!	#NULL!	2	40	Lkiroro	44.89	3	40	1	0	41	14	16.4285	181.3	37.8071	10.5352	0	15.33	1.07552	2	54	48.311	23	67.8	82.6	3.83	7.17	4.5	5	4.33
N60	#NULL!	#NULL!	#NULL!	#NULL!	#NULL!	#NULL!	#NULL!	#NULL!	#NULL!	#NULL!	#NULL!	#NULL!	#NULL!	#NULL!	#NULL!	#NULL!	#NULL!	#NULL!	#NULL!	#NULL!	2	48	Lkiroro	44.89	3	40	1	0	41	14	15.7454	174.6	42.6614	8.74005	0	12.83	1.08105	2	48	43.8048	24.2	69.1	81.7	3.33	6	3.83	4.67	3.5
N92	#NULL!	#NULL!	#NULL!	#NULL!	#NULL!	#NULL!	#NULL!	#NULL!	#NULL!	#NULL!	#NULL!	#NULL!	#NULL!	2	2	0	0	2	23	1	2	17	Lmetili	22	1	#NULL!	0	0	24	14	17.7746	174.3	25.2559	7.31288	0	16	1.08241	2	54	50.051	19.7	68.3	84	6	5.33	4.83	5.17	4.67
N61	4	7	1	1	1	47	1	0	0	1	0	0	0	1	2	1	1	1	21	1	2	55	Lkiroro	44.89	3	50	1	0	20	14	16.9207	171.9	34.0184	12.6102	0	17.84	1.07002	2	50	43.6949	22.3	66.2	82.6	5.17	7.67	5	7.5	5
N56	#NULL!	#NULL!	#NULL!	#NULL!	#NULL!	#NULL!	#NULL!	#NULL!	#NULL!	#NULL!	#NULL!	#NULL!	#NULL!	#NULL!	#NULL!	#NULL!	#NULL!	#NULL!	#NULL!	#NULL!	2	42	Lkiroro	44.89	3	40	1	0	18	14	19.5557	159.9	44.2029	12.8091	0	19.17	1.06856	2	50	43.5954	25.4	72.5	83.8	5.83	8.67	5.5	7.67	4.67
N50	4	10	1	0	1	410	1	0	0	0	0	0	1	1	2	1	1	1	22	1	2	51	Lkiroro	44.89	3	50	1	0	18	14	14.3268	156.3	20.1283	7.21519	0	12.33	1.08264	2	35	32.4747	16.9	61	77.9	3.17	5.83	3.83	4	3.33
N73	#NULL!	#NULL!	#NULL!	#NULL!	#NULL!	#NULL!	#NULL!	#NULL!	#NULL!	#NULL!	#NULL!	#NULL!	#NULL!	#NULL!	#NULL!	#NULL!	#NULL!	#NULL!	#NULL!	#NULL!	2	31	Lmowoli	30.21	2	30	0	0	14	14	19.6817	174.6	45.1864	8.52512	0	18.34	1.07057	2	60	54.8849	25.4	73.5	85.8	5	9.17	5.67	5	4.17
N83	#NULL!	#NULL!	#NULL!	#NULL!	#NULL!	#NULL!	#NULL!	#NULL!	#NULL!	#NULL!	#NULL!	#NULL!	#NULL!	#NULL!	#NULL!	#NULL!	#NULL!	#NULL!	#NULL!	#NULL!	2	57	Lkchile	59.82	4	50	1	0	14	14	21.9528	174.7	51.9974	22.3451	0	34.01	1.04796	2	67	52.0288	28.6	88.6	99	9.67	12.67	9.83	12.67	11.67
N91	4	6	0	0	1	46	1	0	1	0	0	0	0	2	2	0	0	2	21	1	2	38	Lmowoli	30.21	2	30	0	0	14	14	17.1395	177.5	40.25	4.78702	0	13.17	1.07839	2	54	51.415	23.8	69.9	81.5	4.17	6	4.33	4.83	3
N82	4	7	1	1	1	47	1	0	0	1	0	0	0	1	2	1	1	1	22	1	2	69	Lkumunike	71.49	5	60	1	1	14	14	19.296	177.8	35.8544	16.7183	0	23.5	1.0606	2	61	50.8018	25.1	78.2	97.2	12.33	7	6	9.33	4.17
N89	4	7	1	1	1	47	1	0	0	1	0	0	0	1	2	1	1	1	21	1	2	58	Lkchile	59.82	4	50	1	0	14	14	16.5228	179.1	36.591	6.6306	0	11.84	1.08403	2	53	49.4858	22.7	70.8	90.9	4	4.67	4.67	4	3.17
N03	4	7	1	1	1	47	1	0	0	1	0	0	0	2	2	0	0	2	25	1	2	44	Lkiroro	44.89	3	40	1	0	71	#NULL!	16.4545	167.2	40.8142	8.34927	0	12.34	1.08226	2	46	42.1593	23.8	68.1	79.6	3.67	5	4.17	3.33	3.67
N18	4	7	1	1	1	47	1	0	0	1	0	0	0	2	2	0	0	2	24	1	2	54	Lkichile	59.82	4	50	1	0	37	#NULL!	17.3412	181.3	51.6746	9.05604	0	14	1.0783	2	57	51.8381	27	75.3	91.3	4.83	6	4.5	5.5	3.17
S57	4	4	0	0	0	44	2	0	0	0	0	0	0	2	2	0	0	2	24	1	1	59	Lkichile	59.82	4	50	1	0	14	#NULL!	16.0139	176.7	29.7864	7.02673	0	12.17	1.08309	1	50	46.4866	20.5	70.5	84.5	3.67	5	5	5	3.5
S62	#NULL!	#NULL!	#NULL!	#NULL!	#NULL!	#NULL!	#NULL!	#NULL!	#NULL!	#NULL!	#NULL!	#NULL!	#NULL!	#NULL!	#NULL!	#NULL!	#NULL!	#NULL!	#NULL!	#NULL!	#NULL!	#NULL!		#NULL!	#NULL!	#NULL!	#NULL!	#NULL!	#NULL!	#NULL!	#NULL!	#NULL!	#NULL!	#NULL!	#NULL!	#NULL!	#NULL!	#NULL!	#NULL!	#NULL!	#NULL!	#NULL!	#NULL!	#NULL!	#NULL!	#NULL!	#NULL!	#NULL!
N99	#NULL!	#NULL!	#NULL!	#NULL!	#NULL!	#NULL!	#NULL!	#NULL!	#NULL!	#NULL!	#NULL!	#NULL!	#NULL!	#NULL!	#NULL!	#NULL!	#NULL!	#NULL!	#NULL!	#NULL!	2	#NULL!		#NULL!	#NULL!	#NULL!	#NULL!	#NULL!	#NULL!	#NULL!	#NULL!	#NULL!	#NULL!	#NULL!	#NULL!	#NULL!	#NULL!	#NULL!	#NULL!	#NULL!	#NULL!	#NULL!	#NULL!	#NULL!	#NULL!	#NULL!	#NULL!	#NULL!
N11	4	4	0	0	0	44	2	0	0	0	0	0	0	1	2	1	1	1	21	1	2	64	Lkichile	59.82	4	60	1	1	#NULL!	#NULL!	16.7327	181.3	39.6897	10.3804	0	15.33	1.0752	2	55	49.2908	23.8	70.8	90.5	4.67	6.83	5.67	4.83	3.83
