# Supplementary material for: Dopamine receptor genetic polymorphisms and body composition in undernourished pastoralists: An exploration of nutrition indices among nomadic and recently settled Ariaal men of northern Kenya
Source: BMC Evol Biol. 2008 Jun 10;8:173. doi: 10.1186/1471-2148-8-173 (PMC2440754; doi:10.1186/1471-2148-8-173)
Supplement: Additional file 2 — Dataset Legend. Description of variables (column headings) given in Additional file 1. This file also contains descriptions of some variables NOT included in Additional file 1. Those interested in those variables not included in file 1 should contact the authors. [file 1471-2148-8-173-S2.xls]

## Sheet: Sheet1
Variable Name	Variable Description
id#	unique subject ID number
DRD4allele1	DRD4 48 bp allele 1
DRD4allele2	DRD4 48 bp allele 2
DRD4SvL	DRD4 Short Versus Long
DRD4posneg7	DRD4 7R- Versus 7R+
DRD4homo4	DRD4 4 homozygous Versus Not
DRD4.genotype	DRD4 genotype, shorter allele first
DRD4.4	DRD4 number of 4 alleles
DRD4.5	DRD4 number of 5 alleles
DRD4.6	DRD4 number of 6 alleles
DRD4.7	DRD4 number of 7R alleles
DRD4.8	DRD4 number of 8 alleles
DRD4.9	DRD4 number of 9 alleles
DRD4.10	DRD4 number of 10 alleles
DRD2allele1	DRD2 TaqI A allele 1
DRD2allele2	DRD2 TaqI A allele 2
DRD2A1pos	DRD2 A1 positive versus negative
DRD2.A1	DRD2 number of A1 alleles
DRD2.A2	DRD2 number of A2 alleles
STin2allele1	5-HTT STin allele 1
STin2Allele2	5-HTT STin allele 2
Stin210pos	STin 10 allele positive
Stin212pos	STin 12 allele positive
STin2num10	STin number of 10 alleles
STin2Num12	STin number of 12 alleles
AR	Androgen Receptor tri-nucleotide repeat number
ARsplit	AR medium split <21 and >20
V1R.RS1allele1	Arginine Vasopressin Receptor 1a AVPR1a promoter microsatellite RS1 allele 1
V1R.RS1allele2	Arginine Vasopressin Receptor 1a AVPR1a promoter microsatellite RS1 allele 2
V1R.RS3allele1	Arginine Vasopressin Receptor 1a AVPR1a promoter microsatellite RS3 allele 1
V1R.RS3allele2	Arginine Vasopressin Receptor 1a AVPR1a promoter microsatellite RS3 allele 2
residenc	Residence
age	Age
age_set	age set
avg_age_set	average age of age set
rankAgeSets	age sets in ranked order
diffAge	diference in age from mean age group
agegrp	Age Group
ageover39	under 40 or 40 and over
ageover59	under 60 or 60 and over
tam	Morning Salivary T
tpm	Afternoon Salivary T
cwives	#currwives
cwvsrec	Current Wives Recoded
ewives	#everwives
ewvsrec	Ever Wives Record
polygynous
evermarried
age1stma	age1stmarry
recalledkids	#kidrecall
livekids	#kidliving
liveboys	#living boys
sexratio	male to female child ratio
deathratio
sex	satisfaction with sex
sexsatbinary	Satisfied or not Satisfied with Sex
iief_sco	IIEF scored
iiefBinary	no problem versus problems
r._grip	right grip strength
l._grip	left grip strength
handedness	handedness - positive is right handed
gripStrong	strongest grip strength
bmi	body mass index
height	height
mpba	arm muscle plus bone area
bodyfat	% body fat
balance	standing balance (duration)
educatio	education
sum3	sum of 3 skinfolds
d	density
occupati	occupation
agenthma	agenthmarry
v52	agenthmarry
v53	agenthmarry
v54	agenthmarry
v55	agenthmarry
age_wife
v57	age wife
v58	age wife
v59	age wife
matfamhl	material family h/l
matfrhl	material friends h/l
emofhl	emtional family h/l
emofrhl	emtional friends h/l
kinhilo	male kin h/l
filter_$	drd4svl>-1 (FILTER)
qlife	Global Quality of Live
qlife2	Global QofL minus self esteem
support	factor for support
sprthilo	median split for support
fac1_1	REGR factor score 1 for analysis 1
fac1_2	REGR factor score 1 for analysis 2
agewifes
age_kid
v64	age kid
v65	age kid
v66	age kid
v67	age kid
v68	age kid
v69	age kid
v70	age kid
v71	age kid
v72	age kid
v73	age kid
v74	age kid
v75	age kid
v76	age kid
v77	age kid
v78	age kid
v79
v80
mat_fam	material support -family
mat_frie	material support - friends
emo_fam	emotional support -family
emo_frie	emotional support friends
male_kin	male kin visited past week
q_of_l	quality of life
energy	satisfaction with energy
sleep	satisfaction with sleep
positive	postive emotions
self_est	self esteem
negative	negative emotions
mobility	satisfaction with mobility
adl	satisfaction with daily living
big_stoc	number of large stock
small_st	number of small stock
milk	number of milking animals
iief_raw	iief - raw value
bsrt	Beschke reminder task
vft	verbal fluency task
weight	weight
ffm	fat free mass (kg)
ffmbmi
muac	mid arm circumference
waist	waist circumference
hip	hip circumference
triceps	triceps skinfold
subscp	subscapular skinfold
midax	midaxillary skinfold
periumb	periumbilical skinfold
supiiac	suprailliac skinfold
kidliving5year	living childred divided in 5 year age groups
