# Supplementary material for: Dopamine receptor genetic polymorphisms and body composition in undernourished pastoralists: An exploration of nutrition indices among nomadic and recently settled Ariaal men of northern Kenya
Source: BMC Evol Biol. 2008 Jun 10;8:173. doi: 10.1186/1471-2148-8-173 (PMC2440754; doi:10.1186/1471-2148-8-173)
Supplement: Additional file 3 — Details of Model 2 from Table 4– BMI. Full statistical model of model 2 from table 4. Dependent variable is BMI. [file 1471-2148-8-173-S3.xls]

## Sheet: Sheet1
Tests of Between-Subjects Effects
Dependent Variable: body mass index
Source	Type III Sum of Squares	df	Mean Square	F	Sig.	Partial Eta Squared	Noncent. Parameter	Observed Power(a)
Corrected Model	104.152	13	8.01173	2.26389	0.0101727	0.183448	29.4306	0.954522
Intercept	7516.7	1	7516.7	2124.01	8.04128e-83	0.941907	2124.01	1
Residence	0.09531	1	0.09531	0.0269319	0.869898	0.000205545	0.0269319	0.0530457
DRD2	2.18921	1	2.18921	0.61861	0.432985	0.00470002	0.61861	0.122224
DRD4	0.42326	1	0.42326	0.119601	0.730022	0.000912155	0.119601	0.0636079
DRD2 x DRD4	1.62486	1	1.62486	0.45914	0.499221	0.00349265	0.45914	0.103228
DRD2 X Residence	3.45786	1	3.45786	0.977096	0.324739	0.00740352	0.977096	0.165495
DRD4 X Residence	27.0492	1	27.0492	7.64336	0.00652047	0.0551297	7.64336	0.783592
Age Group	15.5674	4	3.89184	1.09973	0.359537	0.0324885	4.3989	0.338693
PM T	33.3471	1	33.3471	9.42296	0.00260546	0.0671041	9.42296	0.861513
AR	4.27105	1	4.27105	1.20688	0.273966	0.00912871	1.20688	0.193449
PM T X AR	12.441	1	12.441	3.51547	0.0630249	0.0261343	3.51547	0.460732
Error	463.598	131	3.53892
Total	46479	145
Corrected Total	567.751	144
a	Computed using alpha = .05
b	R Squared = .183 (Adjusted R Squared = .102)
