# Supplementary material for: Dopamine receptor genetic polymorphisms and body composition in undernourished pastoralists: An exploration of nutrition indices among nomadic and recently settled Ariaal men of northern Kenya
Source: BMC Evol Biol. 2008 Jun 10;8:173. doi: 10.1186/1471-2148-8-173 (PMC2440754; doi:10.1186/1471-2148-8-173)
Supplement: Additional file 4 — Details of Model 11 from Table 4– FFM. Full statistical model of model 11 from table 4. Dependent variable is FFM. [file 1471-2148-8-173-S4.xls]

## Sheet: Sheet1
Tests of Between-Subjects Effects
Dependent Variable: fat free mass (kg)
Source	Type III Sum of Squares	df	Mean Square	F	Sig.	Partial Eta Squared	Noncent. Parameter	Observed Power(a)
Corrected Model	1193.33	13	91.7947	3.67875	5.59197e-05	0.267435	47.8237	0.998539
Intercept	54767.2	1	54767.2	2194.84	1.05963e-83	0.943676	2194.84	1
Residence	0.52333	1	0.52333	0.0209729	0.885075	0.000160073	0.0209729	0.0523709
DRD2	17.2611	1	17.2611	0.691753	0.407082	0.00525282	0.691753	0.130999
DRD4	52.1732	1	52.1732	2.09089	0.150568	0.0157102	2.09089	0.300284
DRD2 x DRD4	2.26585	1	2.26585	0.0908058	0.763633	0.000692694	0.0908058	0.0603127
DRD2 X Residence	36.7764	1	36.7764	1.47384	0.226924	0.0111256	1.47384	0.22595
DRD4 X Residence	290.458	1	290.458	11.6404	0.000858758	0.0816063	11.6404	0.923169
Age Group	570.76	4	142.69	5.71842	0.000283711	0.148652	22.8737	0.977946
PM T	134.354	1	134.354	5.38436	0.0218635	0.0394793	5.38436	0.63437
AR	155.179	1	155.179	6.21893	0.0138845	0.0453212	6.21893	0.696901
PM T X AR	177.724	1	177.724	7.12244	0.00857508	0.0515661	7.12244	0.754658
Error	3268.8	131	24.9527
Total	331508	145
Corrected Total	4462.13	144
a	Computed using alpha = .05
b	R Squared = .267 (Adjusted R Squared = .195)
